# Supplementary material for: Evaluating Patient Preferences for Clinical Trial Endpoints in Early-Stage Cancer: A Discrete Choice Experiment in Canada
Source: Curr Oncol. 2026 May 26;33(6):308. doi: 10.3390/curroncol33060308 (PMC13297726; doi:10.3390/curroncol33060308)
Supplement: Supplementary file 1 [file curroncol-33-00308-s001.zip]

Archive with 1 entries (1 files):
- curroncol-4224612-supplementary.pdf
